# Supplementary material for: Changes in asset-based wealth across the life course in birth cohorts from five low- and middle-income countries
Source: SSM Popul Health. 2021 Nov 20;16:100976. doi: 10.1016/j.ssmph.2021.100976 (PMC8637637; doi:10.1016/j.ssmph.2021.100976)
Supplement: Multimedia component 1 [file mmc1.xlsx]

## Sheet: B9 asset x asset
Var2	all	c_crowding	d_car	d_computer	d_duplexfridge	d_dvd	d_housekeeper	d_radio	d_refrigerator	d_television	d_vaccumcleaner	d_washingmachine	p_pipedwater
all	1	1	0.98	0.98	0.99	0.98	0.99	1	0.99	1	0.98	0.98	1
c_crowding	1	1	0.98	0.97	0.98	0.98	0.99	0.99	0.99	0.99	0.98	0.98	0.99
d_car	0.98	0.98	0.98	0.96	0.96	0.96	0.97	0.98	0.98	0.98	0.95	0.96	0.98
d_computer	0.98	0.97	0.96	0.98	0.96	0.95	0.97	0.97	0.97	0.98	0.95	0.95	0.98
d_duplexfridge	0.99	0.98	0.96	0.96	0.99	0.96	0.98	0.98	0.98	0.98	0.96	0.96	0.98
d_dvd	0.98	0.98	0.96	0.95	0.96	0.98	0.97	0.97	0.97	0.97	0.96	0.96	0.98
d_housekeeper	0.99	0.99	0.97	0.97	0.98	0.97	0.99	0.99	0.98	0.99	0.97	0.97	0.99
d_radio	1	0.99	0.98	0.97	0.98	0.97	0.99	1	0.99	0.99	0.98	0.98	0.99
d_refrigerator	0.99	0.99	0.98	0.97	0.98	0.97	0.98	0.99	0.99	0.99	0.97	0.97	0.99
d_television	1	0.99	0.98	0.98	0.98	0.97	0.99	0.99	0.99	1	0.98	0.98	0.99
d_vaccumcleaner	0.98	0.98	0.95	0.95	0.96	0.96	0.97	0.98	0.97	0.98	0.98	0.95	0.98
d_washingmachine	0.98	0.98	0.96	0.95	0.96	0.96	0.97	0.98	0.97	0.98	0.95	0.98	0.98
p_pipedwater	1	0.99	0.98	0.98	0.98	0.98	0.99	0.99	0.99	0.99	0.98	0.98	1

## Sheet: B9 asset x year
Var2	0	1997	2004	2008	2011	2015
all	1	1	1	1	0.99	1
c_crowding	1	1	1	1	0.98	1
d_car	0.98	0.98	0.97	0.98	0.97	0.98
d_computer	0.98	0.98	0.97	0.98	0.97	0.98
d_duplexfridge	0.99	0.98	0.98	0.98	0.98	0.99
d_dvd	0.98	0.98	0.98	0.98	0.97	0.98
d_housekeeper	0.99	0.99	0.99	0.99	0.98	0.99
d_radio	1	0.99	0.99	1	1	0.99
d_refrigerator	0.99	0.99	0.99	0.99	0.98	0.99
d_television	1	1	1	1	0.98	0.99
d_vaccumcleaner	0.98	0.98	0.97	0.98	0.97	0.98
d_washingmachine	0.98	0.98	0.98	0.98	0.97	0.98
p_pipedwater	1	1	1	1	0.99	1

## Sheet: B9 year x year
Var2	0	1997	2004	2008	2011	2015
0	1	1	1	1	0.99	1
1997	1	1	0.99	1	0.99	1
2004	1	0.99	1	1	0.99	1
2008	1	1	1	1	0.99	0.99
2011	0.99	0.99	0.99	0.99	0.99	0.99
2015	1	1	1	0.99	0.99	1

## Sheet: GT asset x asset
Var2	all	c_crowding	d_bicycle	d_car	d_electricity	d_motorcycle	d_ownhouse	d_radio	d_refrigerator	d_sewingmachine	d_television	p_floor	p_kitchen	p_roof	p_sewage	p_stove	p_toilet	p_wall	p_water
all	1	1	1	1	1	1	1	1	1	1	1	1	1	1	1	1	1	1	1
c_crowding	1	1	1	1	1	1	1	1	0.99	1	1	1	1	1	1	1	1	1	1
d_bicycle	1	1	1	1	0.99	1	1	1	0.99	1	0.99	0.99	1	1	0.99	0.99	0.99	1	0.99
d_car	1	1	1	1	0.99	0.99	1	1	0.99	1	0.99	0.99	0.99	0.99	0.99	0.99	0.99	0.99	1
d_electricity	1	1	0.99	0.99	1	0.99	1	1	0.99	1	0.99	0.99	0.99	1	0.99	0.99	0.99	0.99	0.99
d_motorcycle	1	1	1	0.99	0.99	1	1	1	0.99	1	0.99	0.99	0.99	1	0.99	0.99	0.99	0.99	1
d_ownhouse	1	1	1	1	1	1	1	1	1	1	1	1	1	1	1	1	1	1	1
d_radio	1	1	1	1	1	1	1	1	1	1	1	1	1	1	1	1	1	1	1
d_refrigerator	1	0.99	0.99	0.99	0.99	0.99	1	1	1	0.99	0.99	0.99	0.99	0.99	0.99	0.99	0.99	0.99	0.99
d_sewingmachine	1	1	1	1	1	1	1	1	0.99	1	1	1	1	1	1	1	1	1	1
d_television	1	1	0.99	0.99	0.99	0.99	1	1	0.99	1	1	0.99	0.99	0.99	0.99	0.99	0.99	0.99	0.99
p_floor	1	1	0.99	0.99	0.99	0.99	1	1	0.99	1	0.99	1	0.99	0.99	0.99	0.99	0.99	0.99	0.99
p_kitchen	1	1	1	0.99	0.99	0.99	1	1	0.99	1	0.99	0.99	1	0.99	0.99	0.99	0.99	0.99	0.99
p_roof	1	1	1	0.99	1	1	1	1	0.99	1	0.99	0.99	0.99	1	0.99	0.99	0.99	0.99	0.99
p_sewage	1	1	0.99	0.99	0.99	0.99	1	1	0.99	1	0.99	0.99	0.99	0.99	1	0.99	0.99	0.99	0.99
p_stove	1	1	0.99	0.99	0.99	0.99	1	1	0.99	1	0.99	0.99	0.99	0.99	0.99	1	0.99	0.99	0.99
p_toilet	1	1	0.99	0.99	0.99	0.99	1	1	0.99	1	0.99	0.99	0.99	0.99	0.99	0.99	1	0.99	0.99
p_wall	1	1	1	0.99	0.99	0.99	1	1	0.99	1	0.99	0.99	0.99	0.99	0.99	0.99	0.99	1	0.99
p_water	1	1	0.99	1	0.99	1	1	1	0.99	1	0.99	0.99	0.99	0.99	0.99	0.99	0.99	0.99	1

## Sheet: GT asset x year
Var2	0	1967	1975	1987	1996	2002	2016	2018
all	1	1	1	1	1	1	1	1
c_crowding	1	1	1	1	1	1	1	1
d_bicycle	1	1	1	1	1	1	1	1
d_car	1	1	1	1	1	1	1	1
d_electricity	1	1	1	1	1	1	0.99	0.99
d_motorcycle	1	1	1	1	1	1	1	1
d_ownhouse	1	1	1	1	1	1	1	1
d_radio	1	1	1	1	1	1	1	1
d_refrigerator	1	1	0.99	1	1	1	1	1
d_sewingmachine	1	1	1	1	1	1	1	1
d_television	1	1	1	1	1	1	1	1
p_floor	1	1	1	1	1	1	1	1
p_kitchen	1	1	1	1	1	1	1	1
p_roof	1	1	1	1	1	1	1	1
p_sewage	1	1	0.99	1	1	1	1	1
p_stove	1	1	1	1	1	1	1	1
p_toilet	1	1	0.99	1	1	1	1	1
p_wall	1	1	1	1	1	1	1	1
p_water	1	1	1	1	1	1	1	1

## Sheet: GT year x year
Var2	0	1967	1975	1987	1996	2002	2016	2018
0	1	1	1	1	1	1	1	1
1967	1	1	1	1	1	1	1	1
1975	1	1	1	1	1	1	1	1
1987	1	1	1	1	1	1	1	1
1996	1	1	1	1	1	1	1	1
2002	1	1	1	1	1	1	1	1
2016	1	1	1	1	1	1	1	1
2018	1	1	1	1	1	1	1	1

## Sheet: IN asset x asset
Var2	all	c_crowding	d_airconditioner	d_bicycle	d_cable	d_car	d_cellphone	d_computer	d_cooler	d_dishtv	d_mixergrinder	d_radio	d_telephone	d_television	d_twowheeler	d_washingmachine	p_drinkingwater	p_drinkingwatershared	p_generalwater	p_generalwatershared	p_sharedtoilet
all	1	1	0.98	1	0.99	0.98	0.97	0.99	0.99	0.97	0.99	1	1	1	1	0.98	1	1	1	1	0.99
c_crowding	1	1	0.97	0.99	0.99	0.97	0.97	0.98	0.99	0.97	0.98	1	1	1	1	0.98	1	1	1	1	0.99
d_airconditioner	0.98	0.97	0.98	0.98	0.98	0.91	0.9	0.94	0.97	0.9	0.94	0.98	0.98	0.98	0.98	0.92	0.98	0.98	0.98	0.98	0.95
d_bicycle	1	0.99	0.98	1	0.99	0.97	0.96	0.98	0.99	0.96	0.98	0.99	1	1	1	0.98	1	1	1	0.99	0.99
d_cable	0.99	0.99	0.98	0.99	0.99	0.98	0.94	0.97	0.98	0.95	0.99	0.99	0.99	0.99	0.99	0.99	0.99	0.99	0.99	0.99	0.99
d_car	0.98	0.97	0.91	0.97	0.98	0.98	0.97	0.94	0.98	0.97	0.94	0.99	0.98	0.98	0.98	0.93	0.98	0.98	0.98	0.98	0.95
d_cellphone	0.97	0.97	0.9	0.96	0.94	0.97	0.97	0.87	0.94	0.87	0.98	0.96	0.98	0.97	0.97	0.97	0.97	0.97	0.97	0.97	0.97
d_computer	0.99	0.98	0.94	0.98	0.97	0.94	0.87	0.99	0.96	0.85	0.96	0.98	0.99	0.99	0.99	0.95	0.99	0.99	0.99	0.98	0.97
d_cooler	0.99	0.99	0.97	0.99	0.98	0.98	0.94	0.96	0.99	0.93	0.99	0.98	0.99	0.99	0.99	0.99	0.99	0.99	0.99	0.99	0.99
d_dishtv	0.97	0.97	0.9	0.96	0.95	0.97	0.87	0.85	0.93	0.97	0.98	0.96	0.98	0.98	0.98	0.98	0.97	0.97	0.97	0.97	0.97
d_mixergrinder	0.99	0.98	0.94	0.98	0.99	0.94	0.98	0.96	0.99	0.98	0.99	0.99	0.99	0.99	0.99	0.95	0.99	0.99	0.99	0.99	0.97
d_radio	1	1	0.98	0.99	0.99	0.99	0.96	0.98	0.98	0.96	0.99	1	1	1	1	0.99	1	1	1	1	0.99
d_telephone	1	1	0.98	1	0.99	0.98	0.98	0.99	0.99	0.98	0.99	1	1	1	1	0.99	1	1	1	1	0.99
d_television	1	1	0.98	1	0.99	0.98	0.97	0.99	0.99	0.98	0.99	1	1	1	1	0.99	1	1	1	1	0.99
d_twowheeler	1	1	0.98	1	0.99	0.98	0.97	0.99	0.99	0.98	0.99	1	1	1	1	0.98	1	1	1	1	0.99
d_washingmachine	0.98	0.98	0.92	0.98	0.99	0.93	0.97	0.95	0.99	0.98	0.95	0.99	0.99	0.99	0.98	0.98	0.98	0.98	0.98	0.99	0.96
p_drinkingwater	1	1	0.98	1	0.99	0.98	0.97	0.99	0.99	0.97	0.99	1	1	1	1	0.98	1	1	1	1	0.99
p_drinkingwatershared	1	1	0.98	1	0.99	0.98	0.97	0.99	0.99	0.97	0.99	1	1	1	1	0.98	1	1	1	1	0.99
p_generalwater	1	1	0.98	1	0.99	0.98	0.97	0.99	0.99	0.97	0.99	1	1	1	1	0.98	1	1	1	1	0.99
p_generalwatershared	1	1	0.98	0.99	0.99	0.98	0.97	0.98	0.99	0.97	0.99	1	1	1	1	0.99	1	1	1	1	0.99
p_sharedtoilet	0.99	0.99	0.95	0.99	0.99	0.95	0.97	0.97	0.99	0.97	0.97	0.99	0.99	0.99	0.99	0.96	0.99	0.99	0.99	0.99	0.99

## Sheet: IN asset x year
Var2	0	1999	2006	2012	2016
all	1	0.95	0.99	0.99	0.99
c_crowding	1	0.94	0.98	0.99	0.99
d_airconditioner	0.98	0.89	0.96	0.96	0.97
d_bicycle	1	0.95	0.99	0.99	0.98
d_cable	0.99	0.92	0.99	0.98	0.97
d_car	0.98	0.93	0.96	0.97	0.98
d_cellphone	0.97	0.95	0.99	0.93	0.91
d_computer	0.99	0.89	0.97	0.95	0.9
d_cooler	0.99	0.91	0.99	0.97	0.97
d_dishtv	0.97	0.85	0.98	0.92	0.9
d_mixergrinder	0.99	0.96	0.97	0.99	0.98
d_radio	1	0.96	0.99	0.99	0.99
d_telephone	1	0.97	0.99	0.99	1
d_television	1	0.96	0.99	0.99	1
d_twowheeler	1	0.96	0.99	0.99	0.99
d_washingmachine	0.98	0.96	0.96	0.98	0.98
p_drinkingwater	1	0.96	0.99	1	0.99
p_drinkingwatershared	1	0.96	0.99	1	0.99
p_generalwater	1	0.96	0.99	1	0.99
p_generalwatershared	1	0.96	1	0.99	0.99
p_sharedtoilet	0.99	0.96	0.97	0.99	0.99

## Sheet: IN year x year
Var2	0	1999	2006	2012	2016
0	1	0.95	0.99	0.99	0.99
1999	0.95	0.95	0.91	0.94	0.94
2006	0.99	0.91	0.99	0.98	0.95
2012	0.99	0.94	0.98	0.99	0.88
2016	0.99	0.94	0.95	0.88	0.99

## Sheet: PH asset x asset
Var2	all	c_crowding	d_aircon	d_bicycle	d_car	d_chicken	d_elecfan	d_eleciron	d_electric	d_jepny	d_livinset	d_otherappl	d_ownhouse	d_refrigerator	p_areafood	p_cookfuel	p_garbage	p_gencond	p_litetype	p_material	p_neighcon	p_neighgar	p_sourcedw	p_toilet	r_beds	r_boat	r_cattle	r_farm	r_otherveh	r_truckbus	r_tv
all	1	1	1	1	1	1	1	1	1	1	1	1	1	1	1	1	1	1	1	1	1	1	1	1	1	1	1	1	1	1	1
c_crowding	1	1	1	1	1	1	1	1	1	1	1	1	1	0.99	1	1	1	1	1	1	1	1	1	1	1	1	1	1	1	1	1
d_aircon	1	1	1	1	1	1	1	0.99	1	1	1	1	1	0.99	1	0.99	1	1	1	1	1	1	1	1	1	1	1	1	1	1	1
d_bicycle	1	1	1	1	1	1	1	0.99	1	1	1	1	1	0.99	1	1	1	1	1	1	1	1	1	1	1	1	1	1	1	1	1
d_car	1	1	1	1	1	1	1	1	1	1	1	1	1	0.99	1	1	1	1	1	1	1	1	1	1	1	1	1	1	1	1	1
d_chicken	1	1	1	1	1	1	1	1	1	1	1	1	1	1	1	1	1	1	1	1	1	1	1	1	1	1	1	1	1	1	1
d_elecfan	1	1	1	1	1	1	1	0.99	0.99	1	0.99	1	1	0.99	1	0.99	1	1	0.99	0.99	0.99	0.99	0.99	0.99	0.99	1	1	1	1	1	0.99
d_eleciron	1	1	0.99	0.99	1	1	0.99	1	0.99	0.99	0.99	0.99	1	0.99	0.99	0.99	0.99	1	0.99	0.99	0.99	0.99	0.99	0.99	0.99	1	1	1	1	1	0.99
d_electric	1	1	1	1	1	1	0.99	0.99	1	1	0.99	1	1	0.99	1	0.99	1	1	0.99	1	0.99	0.99	0.99	0.99	0.99	1	1	1	1	1	0.99
d_jepny	1	1	1	1	1	1	1	0.99	1	1	0.99	1	1	0.99	1	0.99	1	1	1	1	1	1	1	1	1	1	1	1	1	1	1
d_livinset	1	1	1	1	1	1	0.99	0.99	0.99	0.99	1	1	1	0.99	0.99	0.99	1	1	0.99	0.99	0.99	0.99	1	0.99	0.99	1	1	1	1	1	0.99
d_otherappl	1	1	1	1	1	1	1	0.99	1	1	1	1	1	0.99	1	0.99	1	1	1	1	1	1	1	1	1	1	1	1	1	1	1
d_ownhouse	1	1	1	1	1	1	1	1	1	1	1	1	1	1	1	1	1	1	1	1	1	1	1	1	1	1	1	1	1	1	1
d_refrigerator	1	0.99	0.99	0.99	0.99	1	0.99	0.99	0.99	0.99	0.99	0.99	1	1	0.99	0.99	0.99	1	0.99	0.99	0.99	0.99	0.99	0.99	0.99	1	1	1	1	1	0.99
p_areafood	1	1	1	1	1	1	1	0.99	1	1	0.99	1	1	0.99	1	0.99	1	1	1	0.99	1	1	1	0.99	1	1	1	1	1	1	1
p_cookfuel	1	1	0.99	1	1	1	0.99	0.99	0.99	0.99	0.99	0.99	1	0.99	0.99	1	1	1	0.99	0.99	0.99	0.99	0.99	0.99	0.99	1	1	0.99	1	1	0.99
p_garbage	1	1	1	1	1	1	1	0.99	1	1	1	1	1	0.99	1	1	1	1	1	1	1	1	1	1	1	1	1	1	1	1	1
p_gencond	1	1	1	1	1	1	1	1	1	1	1	1	1	1	1	1	1	1	1	1	1	1	1	1	1	1	1	1	1	1	1
p_litetype	1	1	1	1	1	1	0.99	0.99	0.99	1	0.99	1	1	0.99	1	0.99	1	1	1	0.99	1	1	0.99	0.99	0.99	1	1	1	1	1	0.99
p_material	1	1	1	1	1	1	0.99	0.99	1	1	0.99	1	1	0.99	0.99	0.99	1	1	0.99	1	1	1	1	0.99	0.99	1	1	1	1	1	0.99
p_neighcon	1	1	1	1	1	1	0.99	0.99	0.99	1	0.99	1	1	0.99	1	0.99	1	1	1	1	1	0.99	1	1	1	1	1	1	1	1	1
p_neighgar	1	1	1	1	1	1	0.99	0.99	0.99	1	0.99	1	1	0.99	1	0.99	1	1	1	1	0.99	1	1	0.99	0.99	1	1	1	1	1	0.99
p_sourcedw	1	1	1	1	1	1	0.99	0.99	0.99	1	1	1	1	0.99	1	0.99	1	1	0.99	1	1	1	1	0.99	1	1	1	1	1	1	1
p_toilet	1	1	1	1	1	1	0.99	0.99	0.99	1	0.99	1	1	0.99	0.99	0.99	1	1	0.99	0.99	1	0.99	0.99	1	0.99	1	1	1	1	1	0.99
r_beds	1	1	1	1	1	1	0.99	0.99	0.99	1	0.99	1	1	0.99	1	0.99	1	1	0.99	0.99	1	0.99	1	0.99	1	1	1	1	1	1	0.99
r_boat	1	1	1	1	1	1	1	1	1	1	1	1	1	1	1	1	1	1	1	1	1	1	1	1	1	1	1	1	1	1	1
r_cattle	1	1	1	1	1	1	1	1	1	1	1	1	1	1	1	1	1	1	1	1	1	1	1	1	1	1	1	1	1	1	1
r_farm	1	1	1	1	1	1	1	1	1	1	1	1	1	1	1	0.99	1	1	1	1	1	1	1	1	1	1	1	1	1	1	1
r_otherveh	1	1	1	1	1	1	1	1	1	1	1	1	1	1	1	1	1	1	1	1	1	1	1	1	1	1	1	1	1	1	1
r_truckbus	1	1	1	1	1	1	1	1	1	1	1	1	1	1	1	1	1	1	1	1	1	1	1	1	1	1	1	1	1	1	1
r_tv	1	1	1	1	1	1	0.99	0.99	0.99	1	0.99	1	1	0.99	1	0.99	1	1	0.99	0.99	1	0.99	1	0.99	0.99	1	1	1	1	1	1

[truncated: 5 more sheets: PH asset x year, PH year x year, SA asset x asset, SA asset x year, SA year x year]
